# Supplementary material for: Metabolomic Profiling of Plasma in Children with Drug-Resistant Epilepsy: The Effect of the Ketogenic Diet on Energy and Amino Acid Pathways
Source: Nutrients. 2026 Jul 17;18(14):2347. doi: 10.3390/nu18142347 (PMC13415213; doi:10.3390/nu18142347)
Supplement: Supplementary file 1 [file nutrients-18-02347-s001.zip]

Archive with 1 entries (1 files):
- nutrients-4355204-supplementary.pdf
